# Supplementary material for: Transcriptomic Analyses of Normal Human Pancreata Reveal the Presence of Cancer Subtypes that Correlate with Acinar Ductal Metaplasia and Donor Ancestry
Source: Cancer Res Commun. 2026 Jan 21;6(1):165–77. doi: 10.1158/2767-9764.CRC-25-0411 (PMC12820465; doi:10.1158/2767-9764.CRC-25-0411)
Supplement: Supplementary Table 1 — Supplemental Table 1. Donor Demographics [file crc-25-0411_supplementary_table_1_suppst1.xlsx]

## Sheet: Supple Table 1
Supplemental Table 1. Donor Demographics
Sample	Gender	Age	BMI	Diabetes	Race (self ident)	KRAS codon 12*	Ancestry	RIN	Seq Run
1903	Male	60	41.3	T2D	Hispanic	Wild type	AMR	6.1	NS2579
1930	Female	29	26.2	No	Hispanic	Wild type	AMR	8.2	NS1983
2017	Female	54	24.6	No	Hispanic	Wild type	AMR	7.4	NS1983
2019	Female	39	21.9	No	White	Wild type	EUR	8.8	NS1983
3422	Female	57	23.5	No	White	Wild type	EUR	7	NS1983
5152	Male	48	20.1	No	Black	Wild type	AFR	8.2	NS1983
5391	Female	59	34.4	No	Hispanic	Wild type	AMR	6.4	NS3862
6797	Male	42	25	No	Black	Wild type	AFR	9.9	NS1983
7417	Female	43	36.5	No	Hispanic	Wild type	AMR	7.4	NS2579
7916	Male	22	36	No	Hispanic	Wild type	AMR	7.2	NS2579
9318	Male	61	31.9	No	White	Wild type	EUR	10	NS1983
9345	Male	22	20.9	No	White	Wild type	EUR	7.5	NS1983
20057	Male	28	20.3	No	Hispanic	Wild type	AMR	7.3	NS3862
20164	Male	57	24.8	No	White	Wild type	EUR	7.4	NS1983
20228	Male	36	25.6	No	White	Wild type	EUR	7.6	NS3862
20252	Female	59	28.3	No	Hispanic	Wild type	AMR	7.6	NS2579
20259	Male	59	25.1	T2D	Hispanic	Wild type	AMR	7.5	NS3862
20276	Male	25	31.1	No	White	Wild type	EUR	7.9	NS2579
22265	Male	67	34.7	No	White	Wild type	EUR	8.1	NS3445
80620	Female	54	35	T2D	Black	Wild type	AFR	7.9	NS2579
081320	Male	26	35	No	Hispanic	Wild type	AMR	5.8	NS3862
100620	Male	49	28.3	No	Hispanic	Wild type	AMR	7.9	NS2579
HAR-001	Male	37	24.2	No	White	Wild type	EUR	9.3	NS1983
HAR-002	Female	43	31.7	No	White	Wild type	EUR	9	NS1983
HP1062	Female	41	28	No	Black	Wild type	AFR	7.4	NS2579
HP1132	Male	31	26.6	No	White	Wild type	AMR	8.1	NS2579
HP12623	Male	47	24.2	No	Black	Wild type	AFR	8.4	NS3445
HP2102	Male	51	20.3	No	White	Wild type	AMR	5	NS2579
HP2103	Female	54	26.4	No	Black	Wild type	AMR	6.8	NS2579
HP2110	Male	26	34.8	No	Hispanic	Wild type	AMR	8.3	NS2579
HP2121	Female	54	31.8	No	Black	Wild type	AMR	6.2	NS2579
HP2123	Male	54	31.8	No	Black	Wild type	AMR	6.4	NS2579
HP21247	Male	53	31	No	White	Wild type	AMR	5.9	NS2579
HP21263	Male	62	34.6	T2D	White	Wild type	AMR	6.7	NS2579
HP21272	Male	39	29	No	White	Wild type	AMR	6	NS2579
HP2129	Male	40	27.2	No	Black	Wild type	AMR	6.8	NS2579
HP21302	Male	30	20.4	No	Hispanic	Wild type	AMR	6.4	NS2579
HP21314	Female	37	25.9	No	White	Wild type	AMR	7.5	NS2579
HP21337	Male	26	30.3	No	Hispanic	Wild type	AMR	7.7	NS2579
HP21342	Male	48	39.2	T2D	Hispanic	Wild type	AMR	7.1	NS2579
HP22021	Female	52	23.2	No	Black	Wild type	AMR	8.4	NS3445
HP22052	Male	52	25.4	No	White	Wild type	EUR	7.9	NS3445
HP22068	Male	20	20.8	No	Black	Wild type	AFR	8	NS3445
HP22076	Male	36	23.2	No	White	Wild type	EUR	8.5	NS3445
HP22187	Male	47	27.9	No	White	Wild type	EUR	6.9	NS3862
HP22193	Female	60	29.9	T2D	Hispanic	Wild type	AMR	8	NS3445
HP22294	Male	36	24.4	No	White	Wild type	EUR	8.7	NS3445
HP22310	Male	68	30.7	No	White	Wild type	EUR	8.3	NS3445
HP22316	Male	46	24.4	No	Black	Wild type	AFR	9.5	NS3445
HP2301	Male	37	26.4	No	Black	Wild type	AFR	8	NS2579
HP23046	Male	60	32.9	No	Hispanic	Wild type	AMR	6.9	NS3445
HP23052	Male	63	22.1	No	White	Wild type	EUR	8	NS3445
HP23093	Female	63	22.1	No	White	Wild type	EUR	7.9	NS3445
HP23135	Female	50	29.9	No	Hispanic	Wild type	AMR	7.6	NS3445
HP23151	Female	50	26.8	No	White	Wild type	EUR	7.7	NS3445
HP23159	Male	37	27.1	No	Hispanic	Wild type	AMR	7.3	NS3862
HP23219	Male	59	24.5	No	Black	Wild type	AFR	6.1	NS3862
HP23227	Male	64	25.1	No	Hispanic	Wild type	AMR	6.8	NS3862
HP23256	Male	53	30.2	No	Black	Wild type	AMR	6.7	NS3862
HP2335	Male	53	28.7	T2D	White	Wild type	AMR	7.6	NS2579
HP24149	Male	43	30	No	White	Wild type	EUR	7.8	NS3862
HP24170	Male	35	35	No	Black	Wild type	AMR	7.1	NS3862
HP5325	Female	42	31.2	No	White	Wild type	AMR	8.5	NS2579
HP9289	Female	51	24.8	No	White	Wild type	EUR	8.3	NS1983
HPA064	Male	24	17	T1D	Black	Wild type	AFR	8.5	NS1983
HPA071	Female	12	?	T1D	White	Wild type	EUR	7.7	NS3862
K442	Male	20	23.1	T1D	White	Wild type	EUR	6.6	NS3862
VCU1 Healthy	Male	40	31.8	No	White	Wild type	EUR	6.4	NS3862
Z058	Male	8	?	No	White	Wild type	EUR	8.8	NS1983
*Determined from the RNA sequencing data
