# Supplementary material for: Transcriptomic Analyses of Normal Human Pancreata Reveal the Presence of Cancer Subtypes that Correlate with Acinar Ductal Metaplasia and Donor Ancestry
Source: Cancer Res Commun. 2026 Jan 21;6(1):165–77. doi: 10.1158/2767-9764.CRC-25-0411 (PMC12820465; doi:10.1158/2767-9764.CRC-25-0411)
Supplement: Supplementary Table 2 — Supplemental Table 2. Gene signature for ADMI Up and ADMI Down [file crc-25-0411_supplementary_table_2_suppst2.xlsx]

## Sheet: Suppl Table 2
Supplemental Table 2. Gene signature for ADMI Up and ADMI Down
ADMI Up Genes	ADMI Down Genes
CLDN7	CPA1
CP	CELA2A
DBI	CELA3B
DSG2	CLPS
FADS2	CLU
KRT19	CPB1
MGST1	CTRB1
PDZK1IP1	CTRL
PHLDB2	DMBT1
PIGR	EEF1A1
PROM1	KLK1
RAB27B	PNLIPRP1
SCARA3	PRSS3
SEMA6A	REG3G
SHROOM3	SPINK1
SOX4	SYCN
SPP1	TPT1
WFDC2
WNT4
