# Supplementary material for: Transcriptomic Analyses of Normal Human Pancreata Reveal the Presence of Cancer Subtypes that Correlate with Acinar Ductal Metaplasia and Donor Ancestry
Source: Cancer Res Commun. 2026 Jan 21;6(1):165–77. doi: 10.1158/2767-9764.CRC-25-0411 (PMC12820465; doi:10.1158/2767-9764.CRC-25-0411)
Supplement: Supplementary Table 3 — Supplemental Table 3. Results of spectral clustering [file crc-25-0411_supplementary_table_3_suppst3.xlsx]

## Sheet: Suppl Table 3
Supplemental Table 3. Results of spectral clustering
Exocrine resembling tissue (ERT)	Classical/Basal (C/B) subtype
2017	1903
3422	1930
5152	2019
6797	20164
7417	HP1132
7916	HP2102
9318	HP2103
9345	HP21247
20252	HP21263
20276	HP21272
80620	HP21302
100620	HP21314
HAR-001	HP21337
HAR-002	HP21342
HP1062	Z058
HP2110	20228
HP2121	HP22068
HP2123	HP22076
HP2129	K442
HP2301	VCU1 Healthy
HP2335
HP5325
HP9289
HPA064
5391
20057
20259
22265
081320
HP12623
HP22021
HP22052
HP22187
HP22193
HP22294
HP22310
HP22316
HP23046
HP23052
HP23093
HP23135
HP23151
HP23159
HP23219
HP23227
HP23256
HP24149
HP24170
HPA071
