# Supplementary material for: Transcriptomic Analyses of Normal Human Pancreata Reveal the Presence of Cancer Subtypes that Correlate with Acinar Ductal Metaplasia and Donor Ancestry
Source: Cancer Res Commun. 2026 Jan 21;6(1):165–77. doi: 10.1158/2767-9764.CRC-25-0411 (PMC12820465; doi:10.1158/2767-9764.CRC-25-0411)
Supplement: Supplementary Table 4 — Supplemental Table 4. Results of Ancestry, Subtype and ADM Indices [file crc-25-0411_supplementary_table_4_suppst4.xlsx]

## Sheet: Suppl Table 4
Supplemental Table 4. Results of Ancestry, Subtype and ADM Indices
Sample ID	Group	Super Population	EUR	EAS	AMR	AFR	SAS	Seq Run	Mean Basal	Mean Classical	Mean Exocrine	Self Identiifed Race	Mean ADMI Down	Mean ADMI Up
5152	Grp1	AFR	0.251597	0.009941	0.027038	0.711414	1e-05	NS1983	21.5655	20.1922	10805.5	Black	2189.38	66.6818
6797	Grp1	AFR	0.151905	1e-05	1e-05	0.848065	1e-05	NS1983	20.2635	14.3161	23277.9	Black	5227.17	39.7117
80620	Grp1	AFR	0.192533	1e-05	0.012537	0.794911	1e-05	NS2579	9.57176	18.3916	18745.2	Black	3823.52	46.5371
HP1062	Grp1	AFR	0.315543	1e-05	0.148559	0.502673	0.033215	NS2579	19.3992	16.9078	26927.4	Black	4876.98	50.1728
HP12623	Grp1	AFR	0.131586	0.038682	0.069688	0.760034	1e-05	NS3445	99.6856	20.2813	6767.82	Black	1624.49	120.459
HP22316	Grp1	AFR	0.154174	0.020649	1e-05	0.825157	1e-05	NS3445	19.9046	15.1316	9982.11	Black	2446.45	119.284
HP2301	Grp1	AFR	0.329856	1e-05	1e-05	0.592161	0.077964	NS2579	31.7399	26.2861	44344	Black	7127.28	37.6141
HP23219	Grp1	AFR	0.107879	1e-05	0.057175	0.834925	1e-05	NS3862	15.7845	26.6449	21071.5	Black	4261.15	60.1785
HPA064	Grp1	AFR	0.132633	0.033293	1e-05	0.834054	1e-05	NS1983	22.1234	15.9497	16769.4	Black	3295.78	59.8904
2017	Grp1	AMR	0.506066	1e-05	0.328941	0.164973	1e-05	NS1983	12.6484	31.3176	18149.7	Hispanic	4026.7	48.0512
5391	Grp1	AMR	0.214457	1e-05	0.566106	0.158136	0.06129	NS3862	21.2292	30.6594	15317.8	Hispanic	3617.16	72.9332
7417	Grp1	AMR	0.328613	0.006418	0.394635	0.270324	1e-05	NS2579	21.7978	20.5907	33352.6	Hispanic	4986.18	55.8261
7916	Grp1	AMR	0.335848	1e-05	0.356801	0.307331	1e-05	NS2579	28.2168	17.9066	9269.44	Hispanic	2005.3	64.5126
20057	Grp1	AMR	0.262318	1e-05	0.737652	1e-05	1e-05	NS3862	26.9086	25.489	12376.5	Hispanic	2797.13	61.485
20252	Grp1	AMR	0.153862	1e-05	0.824528	0.02159	1e-05	NS2579	7.63431	15.8103	22832.1	Hispanic	4460.94	26.1124
20259	Grp1	AMR	1e-05	1.1e-05	0.999959	1e-05	1e-05	NS3862	4.77444	10.2827	27576.1	Hispanic	4559.71	28.3581
081320	Grp1	AMR	0.06254	1e-05	0.928044	0.009396	1e-05	NS3862	21.9964	14.3673	16299.4	Hispanic	3615.27	54.1617
100620	Grp1	AMR	0.490903	1e-05	0.281993	0.200356	0.026737	NS2579	15.0763	10.8508	24066.4	Hispanic	4652.74	27.3985
HP2110	Grp1	AMR	0.324077	1e-05	0.385543	0.266933	0.023438	NS2579	23.6942	29.2776	22640	Hispanic	4303.28	60.7527
HP2121	Grp1	AMR	0.245286	1e-05	0.25106	0.503634	1e-05	NS2579	20.8831	29.1705	17601.7	Black	4220.45	59.2634
HP2123	Grp1	AMR	0.265856	1e-05	0.242868	0.491256	1e-05	NS2579	19.754	19.1946	13133.9	Black	3033.47	49.2042
HP2129	Grp1	AMR	0.301751	0.001395	0.242011	0.454833	1e-05	NS2579	17.5995	21.867	24258.5	Black	5105.89	49.0409
HP22021	Grp1	AMR	0.167965	1e-05	0.409803	0.322346	0.099876	NS3445	33.3659	19.5888	16046.8	Black	4189.36	49.4131
HP22193	Grp1	AMR	1e-05	0.030113	0.969857	1e-05	1e-05	NS3445	18.5514	18.938	22452.3	Hispanic	4545.49	35.1917
HP23046	Grp1	AMR	0.670279	1e-05	0.275411	0.05429	1e-05	NS3445	16.0996	14.3273	37953.2	Hispanic	6298.64	59.8141
HP23135	Grp1	AMR	0.188306	1.4e-05	0.81166	1e-05	1e-05	NS3445	44.7863	16.5396	16206.6	Hispanic	3712.53	72.991
HP23159	Grp1	AMR	1e-05	1e-05	0.99996	1e-05	1e-05	NS3862	19.7993	16.5874	16582.3	Hispanic	3569.72	46.9173
HP23227	Grp1	AMR	1e-05	0.010151	0.989819	1e-05	1e-05	NS3862	16.6546	18.6808	13080.5	Hispanic	2753.63	39.2481
HP23256	Grp1	AMR	0.151106	0.026034	0.390433	0.432417	1e-05	NS3862	43.5712	16.6101	14211.3	Black	2866.65	44.5574
HP2335	Grp1	AMR	0.534464	1e-05	0.145909	0.319607	1e-05	NS2579	31.211	18.9165	24284.6	White	6338.32	75.3031
HP24170	Grp1	AMR	0.384081	1e-05	0.578669	0.03723	1e-05	NS3862	117.452	23.7362	21425.9	Black	4245.19	111.49
HP5325	Grp1	AMR	0.488822	1e-05	0.164348	0.31849	0.028329	NS2579	39.2126	18.6598	32510.6	White	6152.56	82.0417
3422	Grp1	EUR	0.964431	0.011567	1e-05	0.023536	0.000456	NS1983	16.7892	25.7191	7191.42	White	1531.55	49.4935
9318	Grp1	EUR	0.903512	1e-05	1e-05	8.3e-05	0.096385	NS1983	28.9375	15.1485	15926.5	White	3856.94	53.8375
9345	Grp1	EUR	0.969986	1e-05	0.014636	0.015358	1e-05	NS1983	13.3348	23.7459	21007.3	White	4345.19	126.917
20276	Grp1	EUR	0.983254	1e-05	1e-05	0.016716	1e-05	NS2579	4.64919	15.7104	25379	White	4778.64	28.8728
22265	Grp1	EUR	0.99996	1e-05	1e-05	1e-05	1e-05	NS3445	10.2622	12.4499	11866.6	White	2292.41	33.6882
HAR-001	Grp1	EUR	0.973535	1e-05	1e-05	1e-05	0.026435	NS1983	93.4432	27.6626	13783.7	White	2959.64	108.852
HAR-002	Grp1	EUR	0.971696	1e-05	1e-05	0.028274	1e-05	NS1983	15.793	12.6472	11546.8	White	2426.65	36.1277
HP22052	Grp1	EUR	0.961971	1e-05	1e-05	0.006818	0.031191	NS3445	22.4785	17.9105	15768.3	White	3601.48	60.835
HP22187	Grp1	EUR	0.949787	1e-05	1e-05	1e-05	0.050183	NS3862	21.8502	21.6412	19289.6	White	4071.45	61.06
HP22294	Grp1	EUR	0.990104	1e-05	1e-05	0.00843	0.001446	NS3445	22.682	22.3013	13815.4	White	2618.63	67.2522
HP22310	Grp1	EUR	0.940863	1e-05	1e-05	0.007789	0.051328	NS3445	21.0581	27.0351	10597.9	White	2208.28	58.8718
HP23052	Grp1	EUR	0.99996	1e-05	1e-05	1e-05	1e-05	NS3445	17.5533	14.9632	11474.8	White	2244.89	43.0697
HP23093	Grp1	EUR	0.964988	1e-05	1e-05	0.007165	0.027827	NS3445	26.5126	17.188	16645.8	White	3673.41	54.4812
HP23151	Grp1	EUR	0.9179	0.004727	1e-05	0.014767	0.062597	NS3445	19.6369	16.5505	17643.5	White	3596.59	83.9029
HP24149	Grp1	EUR	0.986772	1e-05	1e-05	0.013198	1e-05	NS3862	52.049	13.8542	10902	White	2135.25	59.0961
HP9289	Grp1	EUR	0.936259	1e-05	0.022306	0.008645	0.03278	NS1983	26.8326	24.1742	16506.1	White	2816.4	65.799
HPA071	Grp1	EUR	0.960635	1.5e-05	1e-05	0.011734	0.027606	NS3862	25.071	17.0063	14768.9	White	2829.86	52.3017
HP22068	Grp2	AFR	0.168604	0.013188	0.018939	0.799259	1e-05	NS3445	75.5957	49.8447	13346.3	Black	2434.87	108.468
1903	Grp2	AMR	0.393549	1e-05	0.248899	0.357532	1e-05	NS2579	47.0867	20.1127	6886.11	Hispanic	1875.15	88.1982
1930	Grp2	AMR	0.309691	0.095546	0.580886	0.013867	1e-05	NS1983	42.5919	27.2941	17787	Hispanic	3805.23	97.3586
HP1132	Grp2	AMR	0.568832	1e-05	0.183287	0.24786	1e-05	NS2579	22.742	22.9758	14413.5	White	3116.04	65.0729
HP2102	Grp2	AMR	0.384214	1e-05	0.22934	0.386426	1e-05	NS2579	51.0902	19.8194	2193.29	White	805.864	100.061
HP2103	Grp2	AMR	0.357441	1e-05	0.172434	0.470105	1e-05	NS2579	43.5829	20.8857	11164.5	Black	2540.98	87.7944
HP21247	Grp2	AMR	0.317987	1e-05	0.179551	0.492167	0.010284	NS2579	47.2803	22.1225	8202.96	White	1908.81	90.1766
HP21263	Grp2	AMR	0.289691	1e-05	0.219911	0.490378	1e-05	NS2579	46.3203	22.0004	7678.67	White	1807.36	91.4101
HP21272	Grp2	AMR	0.29533	1e-05	0.212344	0.492307	1e-05	NS2579	48.4517	22.3077	7057.94	White	1701.71	91.9535
HP21302	Grp2	AMR	0.298224	1e-05	0.208629	0.493128	1e-05	NS2579	46.9545	21.2863	7381.93	Hispanic	1801.04	93.1184
HP21314	Grp2	AMR	0.385956	1e-05	0.158547	0.455477	1e-05	NS2579	41.3934	19.9045	8673.91	White	2237.58	84.8697
HP21337	Grp2	AMR	0.300656	1e-05	0.243473	0.455851	1e-05	NS2579	36.3956	20.4501	10470.6	Hispanic	2473.36	77.4251
HP21342	Grp2	AMR	0.230247	1e-05	0.319257	0.450476	1e-05	NS2579	43.7039	20.9849	8388.05	Hispanic	1973.5	83.7912
2019	Grp2	EUR	0.941686	1e-05	1e-05	1e-05	0.058284	NS1983	28.7453	20.8886	34516.5	White	5707.47	89.3254
20164	Grp2	EUR	0.991423	0.008391	0.000166	1e-05	1e-05	NS1983	28.4444	21.3635	11731.9	White	3201.82	83.0562
20228	Grp2	EUR	0.927946	1e-05	1e-05	0.028838	0.043196	NS3862	40.6034	45.3745	7943.64	White	1544.49	111.457
HP22076	Grp2	EUR	0.781129	0.081189	1e-05	1e-05	0.137662	NS3445	24.9853	24.2896	20052.6	White	4702.19	83.131
K442	Grp2	EUR	0.820803	1e-05	1e-05	0.145704	0.033472	NS3862	43.5898	13.2928	14850.5	White	3768.83	89.6117
VCU1 Healthy	Grp2	EUR	0.963552	1e-05	1e-05	0.026314	0.010114	NS3862	48.703	16.1962	8973.67	White	2641.7	207.625
Z058	Grp2	EUR	0.936482	1e-05	0.02153	0.007126	0.034852	NS1983	102.536	13.2527	7852.09	White	1853.98	108.095
