# Supplementary material for: Transcriptomic Analyses of Normal Human Pancreata Reveal the Presence of Cancer Subtypes that Correlate with Acinar Ductal Metaplasia and Donor Ancestry
Source: Cancer Res Commun. 2026 Jan 21;6(1):165–77. doi: 10.1158/2767-9764.CRC-25-0411 (PMC12820465; doi:10.1158/2767-9764.CRC-25-0411)
Supplement: Supplementary Table 5 — Supplemental Table 5. Twenty housekeeping genes for Figure 5D [file crc-25-0411_supplementary_table_5_suppst5.xlsx]

## Sheet: Suppl Table 5
Supplemental Table 5. Twenty housekeeping genes for Figure 5D
ACTB
ALAS1
B2M
GAPDH
GUSB
HMBS
HPRT1
HSP90AB1
PGK1
PPIA
RPL13A
RPL19
RPL32
RPLP0
RPS18
SDHA
TBP
TFRC
UBC
YWHAZ
