# Supplementary material for: Transcriptomic Analyses of Normal Human Pancreata Reveal the Presence of Cancer Subtypes that Correlate with Acinar Ductal Metaplasia and Donor Ancestry
Source: Cancer Res Commun. 2026 Jan 21;6(1):165–77. doi: 10.1158/2767-9764.CRC-25-0411 (PMC12820465; doi:10.1158/2767-9764.CRC-25-0411)
Supplement: Supplementary Table 6 — Supplemental Table 6. PI3K-AKT and Rho GTPase gene set used in Figure 5 [file crc-25-0411_supplementary_table_6_suppst6.xlsx]

## Sheet: Suppl Table 6
Supplemental Table 6. PI3K-AKT and Rho GTPase gene set used in Figure 5
PI3K-AKT		Rho GTPase
AKT1		A2M
AKT2		ABI1
AKT3		ABI2
BAD		ABL1
BCL2L1		ABR
CASP9		ACTB
CDKN1A		ACTG1
CDKN1B		ACTR2
CHUK		ACTR3
FOXO1		AHCTF1
FOXO3		AKAP13
FOXO4		AR
GSK3A		ARAP1
GSK3B		ARAP2
HSP90AA1		ARAP3
KPNA1		ARHGAP1
MAP3K5		ARHGAP10
MAPKAP1		ARHGAP11A
MLST8		ARHGAP12
MTOR		ARHGAP17
PDPK1		ARHGAP18
PRKACA		ARHGAP19
PRKDC		ARHGAP21
RAF1		ARHGAP22
RICTOR		ARHGAP24
SFN		ARHGAP25
SRC		ARHGAP26
TBC1D4		ARHGAP27
YWHAB		ARHGAP28
YWHAE		ARHGAP29
YWHAG		ARHGAP30
YWHAH		ARHGAP31
YWHAQ		ARHGAP32
YWHAZ		ARHGAP33
		ARHGAP35
		ARHGAP39
		ARHGAP4
		ARHGAP42
		ARHGAP44
		ARHGAP45
		ARHGAP5
		ARHGAP6
		ARHGAP8
		ARHGAP9
		ARHGDIA
		ARHGDIB
		ARHGDIG
		ARHGEF1
		ARHGEF10
		ARHGEF10L
		ARHGEF11
		ARHGEF12
		ARHGEF15
		ARHGEF16
		ARHGEF17
		ARHGEF18
		ARHGEF19
		ARHGEF2
		ARHGEF26
		ARHGEF3
		ARHGEF35
		ARHGEF37
		ARHGEF38
		ARHGEF39
		ARHGEF4
		ARHGEF40
		ARHGEF5
		ARHGEF6
		ARHGEF7
		ARHGEF9
		ARPC1A
		ARPC1B
		ARPC2
		ARPC3
		ARPC4
		ARPC5
		B9D2
		BAIAP2
		BCR
		BRK1
		BUB3
		CALM1
		CCNE1
		CDC20
		CDC37
		CDC42
		CDCA8
		CDH1
		CDKN1B
		CENPC
		CENPE
		CENPF
		CENPH
		CENPL
		CENPN
		CENPO
		CENPP
		CENPQ
		CENPS
		CENPT
		CENPU
		CFL1
		CFTR
		CHN1
		CHN2
		CIT
		CKAP5
		CLASP1
		CLASP2
		CLIP1
		CTNNA1
		CTNNB1
		CTTN
		CUL3
		CYBA
		CYBB
		CYFIP2
		DAAM1
		DEPDC7
		DIAPH1
		DIAPH2
		DIAPH3
		DLC1
		DLG4
		DSN1
		DVL1
		DVL2
		DVL3
		DYNC1H1
		DYNC1I2
		DYNC1LI1
		DYNC1LI2
		DYNLL1
		DYNLL2
		ECT2
		EVL
		FAM13A
		FAM13B
		FGD1
		FGD2
		FGD3
		FGD4
		FLNA
		FMNL1
		FMNL2
		FMNL3
		GMIP
		GNA13
		GOPC
		GRB2
		H2AC20
		H2AC6
		H2AJ
		H2AX
		H2AZ1
		H2AZ2
		H2BC12
		H2BC15
		H2BC21
		H2BC4
		H2BC5
		H3-3A
		H3-3B
		H3C4
		H4C16
		H4C8
		HGS
		HSP90AA1
		HSP90AB1
		INCENP
		INPP5B
		IQGAP1
		IQGAP2
		ITGB1
		ITGB3BP
		ITSN1
		KALRN
		KDM1A
		KDM4C
		KIF2A
		KIF2C
		KIF5B
		KLC1
		KLC2
		KLC3
		KLC4
		KNL1
		KNTC1
		KTN1
		LIMK1
		LIMK2
		LIN7B
		LRRC41
		MAD1L1
		MAD2L1
		MAPK1
		MAPK11
		MAPK14
		MAPK3
		MAPRE1
		MCF2L
		MEN1
		MIS12
		MRTFA
		MYH10
		MYH11
		MYH14
		MYH9
		MYL12B
		MYL6
		MYL9
		MYLK
		MYO9A
		MYO9B
		NCF2
		NCF4
		NCK1
		NCKAP1
		NCKAP1L
		NCKIPSD
		NCOA2
		NDE1
		NDEL1
		NET1
		NF2
		NGEF
		NOXA1
		NSL1
		NUDC
		NUP107
		NUP133
		NUP160
		NUP37
		NUP43
		NUP85
		NUP98
		OBSCN
		OCRL
		OPHN1
		PAFAH1B1
		PAK1
		PAK2
		PAK3
		PDPK1
		PFN1
		PFN2
		PIK3C3
		PIK3R2
		PIK3R4
		PIN1
		PKN1
		PKN2
		PKN3
		PLEKHG2
		PLEKHG5
		PLIN3
		PLK1
		PMF1
		PPP1CB
		PPP1CC
		PPP1R12A
		PPP1R12B
		PPP1R14A
		PPP2CA
		PPP2CB
		PPP2R1A
		PPP2R1B
		PPP2R5A
		PPP2R5B
		PPP2R5C
		PPP2R5D
		PPP2R5E
		PRC1
		PREX1
		PRKCA
		PRKCD
		PRKCZ
		PTK2
		RAB9A
		RAB9B
		RAC1
		RAC2
		RAC3
		RACGAP1
		RALBP1
		RANBP2
		RANGAP1
		RASGRF2
		RCC2
		RHOA
		RHOB
		RHOBTB1
		RHOBTB2
		RHOBTB3
		RHOC
		RHOD
		RHOF
		RHOG
		RHOJ
		RHOQ
		RHOT1
		RHOT2
		RHOU
		RHOV
		RHPN1
		RHPN2
		ROCK1
		ROCK2
		RPS27
		RTKN
		S100A9
		SCAI
		SEC13
		SEH1L
		SFN
		SGO2
		SKA2
		SOS1
		SOS2
		SPDL1
		SRC
		SRF
		SRGAP1
		SRGAP3
		STARD13
		STARD8
		SYDE1
		SYDE2
		TAGAP
		TAOK1
		TAX1BP3
		TIAM1
		TIAM2
		TRIO
		TRIP10
		TUBA1A
		TUBA1B
		TUBA1C
		TUBA4A
		TUBA8
		TUBB2A
		TUBB2B
		TUBB3
		TUBB4A
		TUBB4B
		TUBB6
		VAV1
		VAV2
		VAV3
		VHL
		WAS
		WASF1
		WASF2
		WASF3
		WASL
		WIPF1
		WIPF2
		WIPF3
		XPO1
		YWHAB
		YWHAE
		YWHAG
		YWHAH
		YWHAQ
		YWHAZ
		ZW10
		ZWILCH
		ZWINT
